# Supplementary material for: Molecular footprints of domestication and improvement in soybean revealed by whole genome re-sequencing
Source: BMC Genomics. 2013 Aug 28;14:579. doi: 10.1186/1471-2164-14-579 (PMC3844514; doi:10.1186/1471-2164-14-579)
Supplement: Additional file 1 — The geographical, ecotype and domestication-related traits information of 25 soybean accessions worldwide. [file 1471-2164-14-579-S1.xls]

## Sheet: Sheet1
Additional data file 1 The geographical, ecotype and domestication-related traits information of 25 soybean accessions
ID	Code*	Name	Country, Province	Longitude	Latitude	Ecotype#	100-seeds weight (g)	Seedcoat color	Oil content (%)	Protein content (%)	Determinacy	Growth habit	Seed coat bloom	Based on SSR dataset&			Based on SNP dataset&
														Cluster after Structure	OTUs		Cluster after Structure	OTUs
E(Elite)1	ZDD14190	Baiqiu1hao	China, Fujian	117.37	26.16	SAu	16.3	Yellow	15.71	46.14	Determinate	Erect	No	SR	NA		SR	NA
E2	NA	Suinong14	China, Heilongjiang	126.59	46.38	NESp	21.9	Yellow	20.67	35.76	Semi-determinate	Erect	No	NER	C-NER-NP		NA	NA
E3	NA	Suinong20	China, Heilongjiang	126.58	46.38	NESp	21	Yellow	19.63	37.93	Indeterminate	Erect	No	NER	C-NER-NP		NER	C-NER-NP
E4	NA	ZP03-5373	Chian, Peking	116.24	39.54	HSu	18	Yellow	13.15	38.11	Determinate	Erect	No	Unassigned	NA		Unassigned	NA
E5	ZDD23277	Zheng92116	China, Henan	113.39	34.46	HSu	19.2	Yellow	13.78	43.43	Determinate	Erect	No	NA	NA		HR	C-HR-WP
E6	NA	Zhonghuang13	Chian, Peking	116.24	39.54	HSu	24.1	Yellow	16.82	41.2	Determinate	Erect	No	HR	NA		HR	NA
E7	ZDD23269	Shang951099	China, Henan	113.39	34.46	HSu	15.5	Yellow	18.56	38.79	Determinate	Erect	No	HR	C-HR-WP		HR	C-HR-WP
E8	NA	JiNF58	China, Hebei	114.29	38.04	HSu	14.5	Yellow	18.22	38.15	Determinate	Erect	No	NA	NA		NA	NA
E9	ZDD23040	Jidou12	China, Hebei	114.29	38.04	HSu	24.0	Yellow	14.37	41.75	Determinate	Erect	No	NA	NA		Unassigned	NA
L(Landrace)1	ZDD12910	Hanyuanbalixiaoheidou	China, Sichuan	102.41	29.21	SSu	16.9	Black	13.51	44.98	Indeterminate	Twinning	No	Unassigned	NA		SR	C-SR-WP
L2	ZDD16846	Yingdehedou	China, Guangdong	113.24	24.1	SSp	18.8	Brown	16.64	42.41	Determinate	Erect	No	SR	C-SR-SP		SR	C-SR-EP
L3	ZDD14782	Chuangshanidou	China, Hunan	112.58	28.11	SAu	4.0	Brown	12.72	43.98	Determinate	Erect	Yes	Unassigned	NA		SR	NA
L4	ZDD02315	Huipizhiheidou	China, Shanxi	111.07	38.28	NSp	12.5	Black	12.47	43.24	Indeterminate	Twinning	No	NR	C-NR-WP		NR	C-NR-WP
L5	ZDD03533	Tuochengxiaohongdou	China, Henan	115.18	34.04	HSu	9.8	Brown	17.9	43.9	Determinate	Erect	No	HR	NA		Unassigned	NA
L6	ZDD03741	Pixiansilicao	China, Jiangsu	117.57	34.18	HSp	14.2	Yellow	15.87	41.74	Determinate	Erect	No	HR	C-HR-EP		HR	C-HR-EP
L7	ZDD18524	Xiataizimoshidou	China, Hebei	117.29	40.24	NSp	9.7	Brown	10.39	44.08	Indeterminate	Semi-erect	No	NR	C-NR-EP		NR	C-NR-EP
L8	ZDD03651	Heidou	China, Shaanxi	109.57	33.55	HSu	7.8	Black	8.99	44.42	Indeterminate	Twinning	No	NA	NA		NR	C-NR-WP
S(G. soja) 1	ZYD03687	ZYD03687	China, Henan	113.6	35		5.80	Black	13.9	49.20	Indeterminate	Twinning	Yes	NA	NA		NA	NA
S2	ZYD00401	ZYD00401	China, Heilongjiang	126.6	46.4		1.30	Black	6.40	51.60	Indeterminate	Twinning	Yes	NA	NA		NA	NA
S3	ZYD04186	ZYD04186	China, Jiangsu	120.17	31.4		5.60	Black	12.4	47.61	Indeterminate	Twinning	No	G.soja- C	W-HR		G.soja	NA
S4	ZYD02878	ZYD02878	China, Shanxi	112.18	39		1.30	Black	5.41	41.6	Indeterminate	Twinning	Yes	G.soja- C	W-NR		NA	NA
S5	ZYD04734	ZYD04734	China, Guizhou	108.08	27.03		1.20	Black	8.13	46.6	Indeterminate	Twinning	Yes	G.soja- C	W-SR		G.soja	NA
S6	ZYD04569	ZYD04569	China, Zhejiang	120.33	27.4		1.90	Black	7.62	49.3	Indeterminate	Twinning	Yes	G.soja- C	W-SR		G.soja	W-SR
S7	ZYD04638	ZYD04638	China, Jiangxi	115.21	26.2		1.00	Black	7.64	44.81	Indeterminate	Twinning	Yes	G.soja- C	NA		G.soja	NA
S8	ZYD02738	ZYD02738	China, Hebei	117.6	40.6		1.60	Black	5.3	42.48	Indeterminate	Twinning	Yes	NA	NA		NA	NA
* Code number in Chinese National Soybean GenBank; NA, not available
# NESp, Northeast Spring-type; NSp, North Spring-type;HSp,Huang-Huai Spring-type;HSu,Huang-Huai summer-type; Sau, South Autumn-type; SSp, South Spring-type; SSu: South Summer-type
& Clustering information from Li et al. (2010)
