# Supplementary material for: Molecular footprints of domestication and improvement in soybean revealed by whole genome re-sequencing
Source: BMC Genomics. 2013 Aug 28;14:579. doi: 10.1186/1471-2164-14-579 (PMC3844514; doi:10.1186/1471-2164-14-579)
Supplement: Additional file 3 — Sequencing of 25 soybean accessions represented wild, landrace and elite gene pools. [file 1471-2164-14-579-S3.xls]

## Sheet: Sheet1
Additional data file 3 Sequencing and mapping summary for data produced of 25 soybean accessions representing wild, landrace and elite gene pools.
Sample	Raw data (G)	Usable data (G)	Mismatch Rate(%)	Coverage(%)	Effective Depth(X)
E1	2.75233	2.44187	0.82486	85.0535	2.55679
E2	5.05713	4.23917	0.839454	92.9851	4.43866
E3	4.96302	4.18978	0.912686	93.0785	4.38695
E4	2.97834	2.69775	0.657207	87.5277	2.8247
E5	5.03879	4.34879	0.870831	92.9695	4.55344
E6	5.24168	4.4707	0.877765	93.4124	4.68109
E7	2.93274	2.58849	0.837937	86.7439	2.71031
E8	2.47646	2.25234	0.581148	84.3953	2.35834
E9	3.33271	2.98942	0.746148	89.3301	3.13011
Elite cultivar (Average)	3.86369	3.35759	0.794226	89.4996	3.5156
L1	3.18396	2.84426	0.762782	88.7483	2.97811
L2	2.90856	2.55871	0.83161	86.2307	2.67912
L3	2.91298	2.52815	0.895363	85.32	2.64712
L4	2.83116	2.5607	0.709303	85.6284	2.68121
L5	2.89129	2.54633	0.857498	86.4109	2.66616
L6	5.4232	4.59297	0.87965	93.5276	4.80911
L7	3.1397	2.81914	0.781083	88.7233	2.95181
L8	3.29444	2.94223	0.79354	88.9729	3.08069
Landrace (Average)	3.32316	2.92406	0.813854	87.9453	3.06167
S1	3.35124	2.88341	0.848219	88.3549	3.01911
S2	2.90887	2.57619	0.954167	86.727	2.69742
S3	6.68623	5.7135	0.842028	94.0417	5.98238
S4	2.88544	2.45616	0.986807	84.4363	2.57175
S5	5.09076	4.10226	1.1858	91.5752	4.29531
S6	3.14317	2.72086	1.03943	85.6696	2.84891
S7	3.06719	2.54661	1.05332	84.2834	2.66645
S8	5.05797	4.15875	1.11683	91.5069	4.35446
G.soja (Average)	4.02386	3.39472	1.00333	88.3244	3.55447
Total (Average)	3.74197	3.23074	0.867419	88.6261	3.38278
Total (Sum)	93.5494	80.7685	0.877697	2215.65	84.57
