# Supplementary material for: Molecular footprints of domestication and improvement in soybean revealed by whole genome re-sequencing
Source: BMC Genomics. 2013 Aug 28;14:579. doi: 10.1186/1471-2164-14-579 (PMC3844514; doi:10.1186/1471-2164-14-579)
Supplement: Additional file 4 — SNP distribution in the wild, landrace and elite soybean gene pools. [file 1471-2164-14-579-S4.xls]

## Sheet: Sheet1
Additional data file 4 SNP variation and average population mutation rate (θw and θπ) for SNPs (10-3) detected in the wild, landrace and elite soybean gene pools.
Types			SNPs						Shared SNPs						Private SNPs
			Total	G. soja	G. max				G.soja vs. G. max	G.soja vs. Landrace	G.soja vs. Elite	Elite vs. Landrace	G.soja vs. Landrace vs. Elite		G.soja vs. G.max		G.soja vs. Landrace		G.soja vs. Elite		Landrace vs. Elite
															G. soja	G. max	G.soja	Landrace	G.soja	Elite	Landrace	Elite
					Elite	Landrace	Sub-total
Whole genome			5102244	4572520	3009237	3351703	3909102		3379378	2910575	2565746	2451838	2096943		1193142	529724	1661945	441128	2006774	443491	899865	557399
mRNA region			602598	541368	359345	401037	464685		403455	350015	307595	295697	254155		137913	61230	191353	51022	233773	51750	105340	63648
CDS	Synonymous		90863	82436	55543	61288	70535		62108	54280	48336	46296	40508		20328	8427	28156	7008	34100	7207	14992	9247
	Non-Synonymous	Stop codon	4732	4312	2929	3153	3662		3242	2818	2561	2420	2134		1070	420	1494	335	1751	368	733	509
		Premature stop codon	7172	6318	4161	4660	5401		4547	3949	3430	3420	2821		1771	854	2369	711	2888	731	1240	741
		Other	150299	134415	91107	100676	116683		82526	71641	63448	61453	52577		51889	34157	62774	29035	70967	27659	39223	29654
Intron		Splice Sites	4210	3742	2506	2745	3224		2756	2360	2107	2027	1711		986	468	1382	385	1635	399	718	479
		Other	293314	263746	171939	194048	224753		195185	169163	147244	141234	121222		68561	29568	94583	24885	116502	24695	52814	30705
UTR		3'-UTR	51204	45880	30520	34143	39613		34289	29725	25973	25050	21409		11591	5324	16155	4418	19907	4547	9093	5470
		5'-UTR	27783	24727	17067	18588	21858		18802	16079	14496	13797	11773		5925	3056	8648	2509	10231	2571	4791	3270
