# Supplementary material for: Molecular footprints of domestication and improvement in soybean revealed by whole genome re-sequencing
Source: BMC Genomics. 2013 Aug 28;14:579. doi: 10.1186/1471-2164-14-579 (PMC3844514; doi:10.1186/1471-2164-14-579)
Supplement: Additional file 6 — Pairwise nucleotide diversity (θw and θπ) on the genome-wide level. [file 1471-2164-14-579-S6.xlsx]

## Sheet: Sheet1
Additional data file 6 Average population mutation rate (θw and θπ) for SNPs (10-3)
	Intron			CDS			5'-UTR			3'-UTR			mRNA(intron+CDS+5'-UTR+3'-UTR)			Whole Genome
	θw	θπ		θw	θπ		θw	θπ		θw	θπ		θw	θπ		θw	θπ
G. max	1.06887	1.28635		0.60461	0.746496		0.97288	1.16976		0.928246	1.11506		0.895862	1.08462		1.35677	1.63612
-Eilte	0.984455	1.10784		0.567962	0.648873		0.902448	1.01651		0.852503	0.9616		0.829093	0.936561		1.22794	1.39845
-Landrace	1.14303	1.30373		0.65089	0.748217		1.03026	1.17488		0.991832	1.12922		0.95916	1.09594		1.39704	1.66705
G. soja (wild)	1.5442	1.87543		0.8704	1.05995		1.38297	1.67305		1.32648	1.59541		1.29171	1.56879		1.89019	2.41695
Total	1.27369	1.65647		0.716942	0.954872		1.14977	1.49319		1.10132	1.42393		1.06574	1.39342		1.63082	2.13134
